# Supplementary material for: Dynamic high-sensitivity troponin elevations in atrial fibrillation patients might not be associated with significant coronary artery disease
Source: BMC Cardiovasc Disord. 2017 Jun 27;17:169. doi: 10.1186/s12872-017-0601-7 (PMC5488365; doi:10.1186/s12872-017-0601-7)
Supplement: Supplementary file 2 — Hazard ratios for the primary endpoint in all patients without CAD. (XLSX 9 kb) [file 12872_2017_601_MOESM2_ESM.xlsx]

## Sheet: Sheet1
Supplementary Table 2. Hazard ratios for the primary endpoint in all patients without CAD.
	Univariable analysis		Multivariable analysisa
n = 522	HR (95% CI)	p-value	HR (95% CI)	p-value
Elevated hsTnT	1.9 (0.86-4.0)	0.11	1.4 (0.63-3.3)	0.39
Age (years)	1.04 (1.00-1.07)	0.04	1.03 (0.99-1.07)	0.11
Male sex	1.0 (0.47-2.2)	0.96
Diabetes	1.1 (0.33-3.6)	0.90
Prior Stroke/TIA	1.5 (0.5-4.3)	0.47
Heart rate (beats/min)	1.01 (0.99-1.03)	0.35
Hemoglobin (g/L)	0.98 (0.96-1.00)	0.08
Chest pain	0.71 (0.27-1.9)	0.48
ST depression on ECG	0.89 (0.31-2.6)	0.83
HR hazard ratio, CAD coronary artery disease, hsTnT high sensitivity troponin T, CI confidence interval,
ECG electrocardiography.
a Adjustments were made for elevated hsTnT and age
