# Supplementary material for: Dynamic high-sensitivity troponin elevations in atrial fibrillation patients might not be associated with significant coronary artery disease
Source: BMC Cardiovasc Disord. 2017 Jun 27;17:169. doi: 10.1186/s12872-017-0601-7 (PMC5488365; doi:10.1186/s12872-017-0601-7)
Supplement: Supplementary file 3 — Significance of clinically relevant background factors in predicting dynamic hsTnT elevation. Patients with stationary elevated hsTnT are excluded. (XLSX 10 kb) [file 12872_2017_601_MOESM3_ESM.xlsx]

## Sheet: Sheet1
Supplementary Table 3. Significance of clinically relevant background factors in predicting
dynamic hsTnT elevation. Patients with stationary elevated hsTnT are excluded.
	Univariable analysis		Multivariable analysisa
n = 392	OR (95% CI)	p-value	OR (95% CI)	p-value
Male sex	0.94 (0.55-1.6)	0.82
Age (years)	1.08 (1.05-1.11)	<0.001	1.07 (1.04-1.11)	<0.001
Known CAD	4.0 (2.0-7.9)	<0.001	2.6 (1.2-5.6)	0.01
Hypertension	1.1 (0.63-1.8)	0.82
Hyperlipidemia	1.5 (0.84-2.6)	0.17
Diabetes	2.1 (0.94-4.5)	0.07
Chest pain	3.6 (2.1-6.2)	<0.001	3.0 (1.6-5.4)	<0.001
Systolic BP (mmHg)	1.00 (0.98-1.01)	0.49
Heart rate (beats/min)	1.02 (1.01-1.04)	0.002
ST depression on ECG	2.6 (1.5-4.8)	0.001	2.7 (1.4-5.2)	0.003
Creatinine (μg/L)	1.01 (1.00-1.03)	0.02
OR odds ratio, BP blood pressure, CAD coronary artery disease, hsTnT high sensitivity troponin T,
CI confidence interval, ECG electrocardiography
a Adjustments were made for age, known CAD, chest pain and ST depression on ECG
