# Supplementary material for: Dynamic high-sensitivity troponin elevations in atrial fibrillation patients might not be associated with significant coronary artery disease
Source: BMC Cardiovasc Disord. 2017 Jun 27;17:169. doi: 10.1186/s12872-017-0601-7 (PMC5488365; doi:10.1186/s12872-017-0601-7)
Supplement: Supplementary file 4 — Significance of clinically relevant background factors in prediciting dynamic hsTnT elevation. Patients with normal hsTnT values are excluded. (XLSX 10 kb) [file 12872_2017_601_MOESM4_ESM.xlsx]

## Sheet: Sheet1
Supplementary Table 4. Significance of clinically relevant background factors in prediciting
dynamic hsTnT elevation. Patients with normal hsTnT values are excluded.
	Univariable analysis		Multivariable analysisa
n = 281	OR (95% CI)	p-value	OR (95% CI)	p-value
Male sex	0.97 (0.56-1.7)	0.91
Age (years)	0.99 (0.96-1.01)	0.28	0.98 (0.96-1.01)	0.17
Known CAD	1.4 (0.75-2.7)	0.28	1.1 (0.56-2.3)	0.76
Hypertension	0.64 (0.37-1.1)	0.11
Hyperlipidemia	0.95 (0.53-1.7)	0.87
Diabetes	0.92 (0.43-2.0)	0.83
Chest pain	3.0 (1.7-5.2)	<0.001	2.8 (1.5-5.0)	0.001
Systolic BP (mmHg)	1.01 (0.99-1.02)	0.41
Heart rate (beats/min)	1.00 (0.99-1.02)	0.60
ST depression on ECG	2.2 (1.2-4.1)	0.01	2.0 (1.1-3.8)	0.03
Creatinine (μg/L)	0.99 (0.98-1.00)	0.01
OR odds ratio, BP blood pressure, CAD coronary artery disease, hsTnT high sensitivity troponin T,
CI confidence interval, ECG electrocardiography
a Adjustments were made for age, known CAD, chest pain, ST depression on ECG and creatinine
